# Supplementary material for: Pretargeted Alpha Therapy of Disseminated Cancer Combining Click Chemistry and Astatine-211
Source: Pharmaceuticals (Basel). 2023 Apr 15;16(4):595. doi: 10.3390/ph16040595 (PMC10145095; doi:10.3390/ph16040595)
Supplement: Supplementary file 1 [file pharmaceuticals-16-00595-s001.zip]

Archive with 1 entries (1 files):
- pharmaceuticals-2312519-supplementary.pdf
